# Supplementary material for: Effects of Feedback on Students’ Motor Skill Learning in Physical Education: A Systematic Review
Source: Int J Environ Res Public Health. 2021 Jun 10;18(12):6281. doi: 10.3390/ijerph18126281 (PMC8296044; doi:10.3390/ijerph18126281)
Supplement: Supplementary file 1 [file ijerph-18-06281-s001.zip]

Archive with 1 entries (1 files):
- ijerph-1252532-supplementary.pdf
